# Supplementary material for: Leishmania amazonensis promastigotes in 3D Collagen I culture: an in vitro physiological environment for the study of extracellular matrix and host cell interactions
Source: PeerJ. 2014 Apr 3;2:e317. doi: 10.7717/peerj.317 (PMC3994643; doi:10.7717/peerj.317)
Supplement: Video S1 — Videomicroscopy of macrophages 3D culture just after L. amazonensis promastigote injection into the COL I matrix. 16 frames per second of a 2 min acquisition video. [file peerj-02-317-s003.zip]

Archive with 1 entries (1 files):
- 2fps_20X_1 (crop)2min.avi
